# Supplementary material for: Effects of laughter therapy on quality of life in patients with cancer: An open-label, randomized controlled trial
Source: PLoS One. 2019 Jun 27;14(6):e0219065. doi: 10.1371/journal.pone.0219065 (PMC6597115; doi:10.1371/journal.pone.0219065)
Supplement: S4 File — (CSV) [file pone.0219065.s004.csv]

		Estimate	Lower	Upper	Pr > |t|
QL2	Between_group_w3-w0	1.7326	-7.6473	11.1126	0.7161
QL2	Between_group_w7-w0	2.3604	-6.9107	11.6315	0.6162
QL2	Between_group_w11-w0	0.9022	-8.4436	10.2480	0.8492
QL2	Between_group_w15-w0	3.9206	-5.3010	13.1423	0.4029
QL2	Within_groupA_w11-w7	-3.6732	-10.5600	3.2136	0.2942
QL2	Within_groupA_w15-w7	0.9615	-5.7555	7.6786	0.7781
PF2	Between_group_w3-w0	-0.5356	-4.4971	3.4260	0.7901
PF2	Between_group_w7-w0	0.6091	-3.3058	4.5240	0.7594
PF2	Between_group_w11-w0	-2.5974	-6.5438	1.3491	0.1959
PF2	Between_group_w15-w0	0.2371	-3.6565	4.1307	0.9045
PF2	Within_groupA_w11-w7	-2.0115	-4.9196	0.8967	0.1742
PF2	Within_groupA_w15-w7	-0.2564	-3.0923	2.5795	0.8587
RF2	Between_group_w3-w0	-0.1819	-9.0258	8.6619	0.9677
RF2	Between_group_w7-w0	-2.4955	-11.2369	6.2458	0.5741
RF2	Between_group_w11-w0	-1.9102	-10.7221	6.9016	0.6695
RF2	Between_group_w15-w0	-0.9571	-9.6520	7.7378	0.8284
RF2	Within_groupA_w11-w7	0.5703	-5.9231	7.0636	0.8627
RF2	Within_groupA_w15-w7	4.4872	-1.8462	10.8206	0.1640
EF	Between_group_w3-w0	1.9782	-6.5018	10.4581	0.6461
EF	Between_group_w7-w0	-0.2189	-8.5999	8.1622	0.9590
EF	Between_group_w11-w0	-1.6444	-10.0930	6.8042	0.7016
EF	Between_group_w15-w0	-1.7398	-10.0758	6.5962	0.6811
EF	Within_groupA_w11-w7	-1.0384	-7.2641	5.1872	0.7426
EF	Within_groupA_w15-w7	-1.2821	-7.3538	4.7897	0.6776
CF	Between_group_w3-w0	0.6708	-7.3022	8.6439	0.8684
CF	Between_group_w7-w0	11.0772	3.1979	18.9565	0.0061
CF	Between_group_w11-w0	4.5119	-3.4309	12.4547	0.2640
CF	Between_group_w15-w0	3.1458	-4.6906	10.9823	0.4296
CF	Within_groupA_w11-w7	-2.9507	-8.8037	2.9023	0.3214
CF	Within_groupA_w15-w7	-4.4872	-10.1949	1.2205	0.1227
SF	Between_group_w3-w0	-3.1263	-11.6724	5.4198	0.4716
SF	Between_group_w7-w0	-2.4238	-10.8696	6.0220	0.5721
SF	Between_group_w11-w0	-2.4485	-10.9624	6.0654	0.5713
SF	Between_group_w15-w0	-6.2117	-14.6118	2.1883	0.1464
SF	Within_groupA_w11-w7	-0.3128	-6.5867	5.9610	0.9218
SF	Within_groupA_w15-w7	0.0000	-6.1183	6.1183	1.0000
FA	Between_group_w3-w0	1.5070	-6.2806	9.2947	0.7032
FA	Between_group_w7-w0	-3.3849	-11.0809	4.3112	0.3869
FA	Between_group_w11-w0	-4.8375	-12.5956	2.9206	0.2203
FA	Between_group_w15-w0	-5.4941	-13.1484	2.1601	0.1585
FA	Within_groupA_w11-w7	0.5003	-5.2166	6.2172	0.8632
FA	Within_groupA_w15-w7	0.4274	-5.1476	6.0023	0.8800
NV	Between_group_w3-w0	-0.7316	-6.3944	4.9311	0.7992
NV	Between_group_w7-w0	-2.1810	-7.7787	3.4167	0.4433
NV	Between_group_w11-w0	-0.8885	-6.5312	4.7543	0.7566
NV	Between_group_w15-w0	0.6521	-4.9162	6.2204	0.8176
NV	Within_groupA_w11-w7	0.8722	-3.2858	5.0303	0.6796
NV	Within_groupA_w15-w7	1.2821	-2.7741	5.3382	0.5339
PA	Between_group_w3-w0	-8.4397	-16.3671	-0.5124	0.0370
PA	Between_group_w7-w0	-5.1149	-12.9488	2.7190	0.1994
PA	Between_group_w11-w0	-3.6739	-11.5709	4.2231	0.3601
PA	Between_group_w15-w0	0.2093	-7.5818	8.0004	0.9578
PA	Within_groupA_w11-w7	4.1598	-1.6595	9.9791	0.1602
PA	Within_groupA_w15-w7	3.8462	-1.8284	9.5208	0.1829
DY	Between_group_w3-w0	3.3243	-6.7800	13.4287	0.5173
DY	Between_group_w7-w0	-2.5929	-12.5794	7.3936	0.6093
DY	Between_group_w11-w0	-8.6164	-18.6835	1.4506	0.0930
DY	Between_group_w15-w0	-7.1991	-17.1320	2.7337	0.1545
DY	Within_groupA_w11-w7	2.1205	-5.2978	9.5388	0.5737
DY	Within_groupA_w15-w7	1.2821	-5.9529	8.5170	0.7272
SL	Between_group_w3-w0	3.0761	-8.1550	14.3073	0.5898
SL	Between_group_w7-w0	0.0650	-11.0358	11.1657	0.9908
SL	Between_group_w11-w0	0.9787	-10.2115	12.1689	0.8633
SL	Between_group_w15-w0	6.1707	-4.8709	17.2122	0.2718
SL	Within_groupA_w11-w7	4.4763	-3.7697	12.7223	0.2858
SL	Within_groupA_w15-w7	6.4103	-1.6324	14.4529	0.1176
AP	Between_group_w3-w0	7.2887	-3.2178	17.7951	0.1729
AP	Between_group_w7-w0	-2.0561	-12.4415	8.3292	0.6967
AP	Between_group_w11-w0	5.4214	-5.0476	15.8904	0.3085
AP	Between_group_w15-w0	-0.6572	-10.9877	9.6733	0.9003
AP	Within_groupA_w11-w7	8.2278	0.5133	15.9422	0.0367
AP	Within_groupA_w15-w7	3.8462	-3.6788	11.3711	0.3148
CO	Between_group_w3-w0	4.4759	-6.5173	15.4691	0.4231
CO	Between_group_w7-w0	-3.6330	-14.5001	7.2341	0.5106
CO	Between_group_w11-w0	7.1442	-3.8104	18.0988	0.2000
CO	Between_group_w15-w0	8.7056	-2.1045	19.5157	0.1139
CO	Within_groupA_w11-w7	5.1933	-2.8790	13.2656	0.2061
CO	Within_groupA_w15-w7	7.6923	-0.1822	15.5668	0.0555
DI	Between_group_w3-w0	-2.1581	-12.9320	8.6157	0.6933
DI	Between_group_w7-w0	3.4357	-7.2127	14.0842	0.5254
DI	Between_group_w11-w0	-8.1913	-18.9255	2.5430	0.1340
DI	Between_group_w15-w0	-9.3213	-19.9127	1.2701	0.0842
DI	Within_groupA_w11-w7	-4.0750	-11.9849	3.8350	0.3110
DI	Within_groupA_w15-w7	-5.1282	-12.8428	2.5864	0.1915
FI	Between_group_w3-w0	-0.2795	-8.9410	8.3821	0.9493
FI	Between_group_w7-w0	-3.3879	-11.9467	5.1709	0.4360
FI	Between_group_w11-w0	4.8077	-3.8201	13.4354	0.2732
FI	Between_group_w15-w0	-7.6355	-16.1472	0.8761	0.0784
FI	Within_groupA_w11-w7	4.3367	-2.0211	10.6945	0.1802
FI	Within_groupA_w15-w7	-2.5641	-8.7633	3.6351	0.4157
